# Supplementary material for: Integrated analysis highlights the significance role of ITGAL in lung adenocarcinoma
Source: J Cell Mol Med. 2024 Apr 13;28(8):e18289. doi: 10.1111/jcmm.18289 (PMC11015394; doi:10.1111/jcmm.18289)
Supplement: Supplementary file 3 — Table S1. [file JCMM-28-e18289-s003.xlsx]

## Sheet: Sheet1
Primers used for RT-PCR	5‘-3’
GAPDH-F	TGCACCACCAACTGCTTAG
GAPDH-R	GTCATACCAGGAAATGAGCTTGA
IFI16-F	GATGCCTCCATCAACACCAAGC
IFI16-R	CTGTTGCGTTCAGCACCATCAC
IFNG-F	GAGTGTGGAGACCATCAAGGAAG
IFNG-R	TGCTTTGCGTTGGACATTCAAGTC
TNF-F	CTCTTCTGCCTGCTGCACTTTG
TNF-R	ATGGGCTACAGGCTTGTCACTC
